# Supplementary material for: Interactions between DMPC Model Membranes, the Drug Naproxen, and the Saponin β-Aescin
Source: Pharmaceutics. 2023 Jan 22;15(2):379. doi: 10.3390/pharmaceutics15020379 (PMC9960855; doi:10.3390/pharmaceutics15020379)
Supplement: Supplementary file 1 [file pharmaceutics-15-00379-s001.zip]

Archive with 1 entries (1 files):
- pharmaceutics-2075043-supplementary.pdf
